# Supplementary material for: Evaluating Scope and Bias of Population-Level Measles Serosurveys: A Systematized Review and Bias Assessment
Source: Vaccines (Basel). 2024 May 28;12(6):585. doi: 10.3390/vaccines12060585 (PMC11209500; doi:10.3390/vaccines12060585)
Supplement: Supplementary file 1 [file vaccines-12-00585-s001.zip]

Archive with 1 entries (1 files):
- vaccines-2998663-supplementary.pdf
